# Supplementary material for: Effect of Propagation Systems and Indole-3-Butyric Acid Potassium Salt (K-IBA) Concentrations on the Propagation of Peach Rootstocks by Stem Cuttings
Source: Plants (Basel). 2021 Jun 6;10(6):1151. doi: 10.3390/plants10061151 (PMC8229110; doi:10.3390/plants10061151)
Supplement: Supplementary file 1 [file plants-10-01151-s001.zip]

Archive with 1 entries (1 files):
- plants-1147296-supplementary.pdf
